# Supplementary material for: eGIFT: Mining Gene Information from the Literature
Source: BMC Bioinformatics. 2010 Aug 9;11:418. doi: 10.1186/1471-2105-11-418 (PMC2929241; doi:10.1186/1471-2105-11-418)
Supplement: Additional file 2 — List of genes used in the evaluation. This file, provided in Excel format, includes a list of genes used in the evaluation of eGIFT. Provided inside are: EntrezGene ID, UniProtKB ID, short name of the gene, long name of the gene, the number of species in which this gene was found, the total numbers of a PubMed search for this gene, the Full Set (as identified by eGRAB), and the About Set. [file 1471-2105-11-418-S2.XLS]

## Sheet: Sheet 1 - Table 1
EntrezGene ID	UniProtKB ID	Short name	Long name	Species	PubMed Search	Full Set	About Set
118	P35611	ADD1	Adducin 1 (alpha)	11	360	166	118
317	O14727	APAF1	Apoptotic peptidase activating factor 1	11	771	765	362
572	Q92934	BAD	Bcl2-associated agonist of cell death	8	12687	1331	527
581	Q07812	BAX	Bcl2-associated X protein	23	12038	10573	4550
650	P12643	BMP2	Bone morphogenetic protein 2	11	4437	4402	2687
10519	Q99828	CIB1	Calcium and integrin binding 1 (calmyrin)	10	2397	36	28
81570	Q9H078	CLPB	ClpB caseinolytic peptidase B homolog	10	253	252	144
1191	P10909	CLU	Clusterin	11	2260	1537	930
1289	P20908	COL5A1	Collagen, type V, alpha1	7	3725	345	160
1373	P31327	CPS1	Carbamoyl-phosphate synthesase 1, mitochondrial	9	3286	474	331
1471	P01034	CST3	Cystatin C	6	1450	1323	921
1812	P21728	DRD1	Dopamine receptor D1	6	365	337	190
1832	P15924	DSP	Desmoplakin	8	9456	500	198
5394	Q01780	EXOSC10	Exosome component 10	8	143	140	55
50848	Q9Y624	F11R	F11 receptor	11	1580	332	157
2281	P68106	FKBP1B	FK506 binding protein 1B, 12.6 kDa	11	753	733	427
2322	P36888	FLT3	Fms-related tyrosine kinase 3	6	2067	1781	1033
93986	O15409	FOXP2	Forkhead box P2	14	251	120	92
2760	P17900	GM2A	Gm2 ganglioside activator	8	173	56	40
43162	P16371	GRO	Groucho	2	1623	268	168
3066	Q92769	HDAC2	Histone deacetylase 2	8	574	495	204
3280	Q14469	HES1	Hairy and enhancer of split 1	9	745	437	191
3674	P08514	ITGA2B	Integrin, alpha 2b	7	1288	1071	504
4005	P25791	LMO2	LIM domain only 2	10	363	82	56
9361	P36776	LONP1	Lon peptidase 1, mitochondrial	9	921	825	558
1902	Q92633	LPAR1	Lysophosphatidic acid receptor 1	7	259	242	144
4477	P08118	MSMB	Microseminoprotein, beta	10	7411	247	183
4734	P46934	NEDD4	Neural precursor cell expressed, developmentally down-regulated 4	9	225	160	122
2494	O00482	NR5A2	Nuclear receptor subfamily 5, group A, member 2	12	1148	600	387
4950	Q16625	OCLN	Occludin	12	1137	1071	671
5058	Q13153	PAK1	p21 protein (Cdc42/Rac)-activated kinase 1	10	3616	1325	688
5211	P17858	PFKL	Phosphofructokinase, liver	8	240	203	109
5317	Q13835	PKP1	Plakophilin 1	6	1114	752	416
10769	Q9NYY3	PLK2	Polo-like kinase 2	11	179	42	28
5747	Q05397	PTK2	Protein tyrosine kinase 2	8	3927	3819	2107
5764	P21246	PTN	Pleiotrophin	8	3941	1058	350
6696	P10451	SPP1	Secreted phosphoprotein 1	13	15329	4652	2563
63826	Q9GZT4	SRR	Serine racemase	8	2376	144	103
55775	Q9NUW8	TDP1	Tyrosyl-DNA phosphodiesterase 1	10	143	53	46
7014	Q15554	TERF2	Telomeric repeat binding factor 2	8	312	226	146
			Averages	9.35	2633.07	1074.38	567.35
PubMed Search			number of abstracts which mention at least one of the names by which the gene is known
Full Set			number of abstracts that eGRAB identified as relevant to the gene (after disambiguation of gene names)
About Set			number of abstracts that are selected as “central” to or “about” the gene
EntrezGene ID			the EntrezGene identifier corresponding to the homo sapiens gene entry
UniProtKB ID			the UniProtKB identifier corresponding to the homo sapiens gene entry
Species			the number of species that this gene represents in EntrezGene
