# Supplementary material for: eGIFT: Mining Gene Information from the Literature
Source: BMC Bioinformatics. 2010 Aug 9;11:418. doi: 10.1186/1471-2105-11-418 (PMC2929241; doi:10.1186/1471-2105-11-418)
Supplement: Additional file 3 — Results for eGIFT and eGRAB evaluation. This file, provided in Excel format, includes the results of eGIFT's and eGRAB's evaluation for the 40 genes used in the experiments. Provided inside are: the short name of the gene, the recall/accuracy/precision of eGRAB, and the precision/recall of eGIFT's iTerms. [file 1471-2105-11-418-S3.XLS]

## Sheet: Sheet 1 - Table 1
Short name	eGRAB Recall	eGRAB Accuracy	eGRAB Precision	iTerm Precision	iTerm Recall
ADD1	86.4078	90	90	70	N/A
APAF1	100	100	100	90	100
BAD	87.2727	95	95	80	100
BAX	97.7667	100	100	100	100
BMP2	100	70	95	70	100
CIB1	36.6667	100	45	70.6	N/A
CLPB	100	100	90	100	N/A
CLU	96.6942	85	100	100	100
COL5A1	75	65	95	95	N/A
CPS1	100	95	80	100	100
CST3	98.5185	95	100	85	100
DRD1	88.0952	90	75	89.5	66.7
DSP	97.5	100	100	90	N/A
EXOSC10	100	100	95	80	100
F11R	93.75	95	55	95	100
FKBP1B	95.6522	75	70	80	100
FLT3	99.4413	95	95	100	100
FOXP2	100	85	80	63.2	100
GM2A	76.1905	50	95	85	100
GRO	100	100	85	80	100
HDAC2	98.7342	90	100	85	80
HES1	82.3529	95	100	100	100
ITGA2B	90.566	100	100	88.9	100
LMO2	50	70	100	95	N/A
LONP1	100	55	100	90	100
LPAR1	100	85	100	60	66.7
MSMB	100	100	45	100	N/A
NEDD4	82.7586	65	85	95	100
NR5A2	97.9167	95	100	73.7	100
OCLN	100	100	100	100	N/A
PAK1	99.3289	90	55	100	75
PFKL	66.6667	90	95	95	100
PKP1	95.8333	45	20	90	100
PLK2	100	80	100	65	100
PTK2	100	85	95	84.2	100
PTN	96.9231	75	65	95	100
SPP1	99.6016	90	90	100	100
SRR	100	100	80	90	100
TDP1	95.4545	90	100	95	80
TERF2	89.0625	70	95	95	100
eGRAB Recall		percentage of abstracts from EntrezGene’s gene2pubmed that eGRAB also marked as relevant
eGRAB Accuracy		percentage of abstracts that were correctly identified by eGRAB as relevant or irrelevant (200 random abstracts/gene chosen from the PubMed search set)
eGRAB Precision		percentage of relevant abstracts that eGRAB identifies as relevant (from set of 200 abstracts/gene)
iTerm Precision		percentage of iTerms evaluated as relevant by our evaluators
iTerm Recall		percentage of UniProtKB keywords that were matched to iTerms
Additional genes used for iTerm Recall (replacing the genes marked with N/A)
AES					100
AMPD1					100
BBC3					100
BCL2L11					100
CD3D					100
CDH1					100
LCK					75
NPM1					50
